# Supplementary material for: A Population of CD4+CD8+ Double-Positive T Cells Associated with Risk of Plasma Leakage in Dengue Viral Infection
Source: Viruses. 2022 Jan 5;14(1):90. doi: 10.3390/v14010090 (PMC8779337; doi:10.3390/v14010090)
Supplement: Supplementary file 1 [file viruses-14-00090-s001.zip]

Archive with 2 entries (2 files):
- Suplemental Figure S1-2 and Table S1.pdf
- Supplemental Table S2.xlsx
