# Supplementary material for: A Population of CD4+CD8+ Double-Positive T Cells Associated with Risk of Plasma Leakage in Dengue Viral Infection
Source: Viruses. 2022 Jan 5;14(1):90. doi: 10.3390/v14010090 (PMC8779337; doi:10.3390/v14010090)
Supplement: Supplementary file 1 [file viruses-14-00090-s001.zip › Supplemental Table S2.xlsx]

## Sheet: Sheet1
Table S1. List of DE genes found between CD4+CD8+ DP and CD4+ SP cells.
Gene Symbol	Encoded Protein	P-value	Log2FC	FDR	Gene Product Function*
Higher expression in CD4+CD8+ DP cells
CD8A	T-cell surface glycoprotein CD8 alpha chain	1.57472e-48	6.393	9.18803e-44	MHC class I protein binding
CD8B	T-cell surface glycoprotein CD8 beta chain	2.12402e-42	5.78882	1.2393e-37	MHC class I protein binding
ITGAD	Integrin alpha-D	1.57568e-16	5.74448	9.19362e-12	Cell surface adhesion receptor
NCR1	Natural cytotoxicity triggering receptor 1	1.4198e-15	4.66353	8.28412e-11	Cytotoxicity-activating receptor
KIR2DP1	Killer cell immunoglobulin-like receptor 2DP1	1.65594e-15	4.47578	9.66194e-11	Receptor on natural killer (NK) cells
KIR2DL3	Killer cell immunoglobulin-like receptor 2DL3	1.50379e-13	4.42158	8.77416e-09	Receptor on natural killer (NK) cells
CD8B2	T-cell surface glycoprotein CD8 beta-2 chain	1.40181e-31	4.38561	8.17912e-27	MHC class I protein binding
KIR3DL1	Killer cell immunoglobulin-like receptor 3DL1	8.62142e-11	4.37415	5.03034e-06	Receptor on natural killer (NK) cells
KLRC2	Killer Cell Lectin Like Receptor C2	1.47499e-09	4.33531	8.6061e-05	Receptor on natural killer (NK) cells
MLC1	Membrane protein MLC1	5.24333e-09	4.28827	0.000305933	Protein-containing complex binding
DBN1	Drebrin 1	2.61924e-17	4.10889	1.52825e-12	Actin cytoskeleton-organizing protein
KLRC1	Killer Cell Lectin Like Receptor C1	1.51444e-08	3.91497	0.000883628	Receptor on natural killer (NK) cells
KLRK1	Killer Cell Lectin Like Receptor K1	5.0952e-13	3.86582	2.9729e-08	Receptor on natural killer (NK) cells
KIR2DS4	Killer cell immunoglobulin-like receptor 2DS4	9.11854e-11	3.83261	5.3204e-06	Receptor on natural killer (NK) cells
ATP8B4	ATPase Phospholipid Transporting 8B4	5.89859e-07	3.62224	0.0344165	Component of a P4-ATPase flippase complex for transporting aminophospholipids on plasma membrane
KIR2DL1	Killer cell immunoglobulin-like receptor 2DL1	4.05139e-08	3.55462	0.00236386	Receptor on natural killer (NK) cells
CERCAM	Cerebral Endothelial Cell Adhesion Molecule: Glycosyltransferase 25 family member 3	1.02315e-10	3.51286	5.96979e-06	Cell adhesion protein for leukocyte migration
KLRD1	Killer Cell Lectin Like Receptor D1	1.05351e-14	3.35401	6.14693e-10	Receptor on natural killer (NK) cells
FCGR3A	Fc Fragment Of IgG Receptor IIIa	7.56541e-10	3.29403	4.41419e-05	Mediates antibody-dependent cellular cytotoxicity (ADCC)
FCGR3B	Fc Fragment Of IgG Receptor IIIb	9.7938e-09	3.14254	0.000571439	Transmembrane signaling receptor activity
KLRC3	Killer Cell Lectin Like Receptor C3	5.36613e-10	3.0276	3.13097e-05	Receptor on natural killer (NK) cells
GOLIM4	Golgi integral membrane protein 4	1.52564e-07	3.01066	0.00890167	Endosome to Golgi protein trafficking
PIK3AP1	Phosphoinositide 3-kinase adapter protein 1	2.19356e-10	2.90462	1.27987e-05	Signaling receptor binding
KLRC4-KLRK1	KLRC4-KLRK1 Readthrough	2.10724e-09	2.8863	0.000122951	Receptor on natural killer (NK) cells
CD244	Natural killer cell receptor 2B4	2.4315e-09	2.74841	0.000141871	Signaling lymphocytic activation molecule (SLAM) receptor
DOCK5	Dedicator of cytokinesis protein 5	1.60857e-09	2.67745	9.38552e-05	Guanine nucleotide exchange factor (GEF) for cell migration
ZNF683	Tissue-resident T-cell transcription regulator protein ZNF683	4.94731e-07	2.64352	0.0288661	Tissue-resident T-cell transcription regulator
GZMB	Granzyme B	5.97764e-33	2.63335	3.48777e-28	Protease in the cytosolic granules of cytolytic T-cells and NK cells
GNLY	Granulysin	1.38362e-33	2.60023	8.07301e-29	Antimicrobial protein expressed by cytolytic T-cells and NK cells
FAM49A	CYFIP-related Rac1 interactor A	4.70697e-08	2.46722	0.00274637	Regulate chemotaxis, cell migration
PLCG2	Phospholipase C-Gamma-2	6.86652e-07	2.44161	0.0400641	Transmembrane signaling
FASLG	Fas Ligand	7.53913e-12	2.41651	4.39885e-07	Cytotoxic T-cell-mediated apoptosis
SYNGR1	Synaptogyrin-1	4.94746e-09	2.41343	0.00028867	Regulated exocytosis
TIMD4	T-cell immunoglobulin and mucin domain-containing protein 4	9.25193e-09	2.38296	0.000539822	Regulating T-cell proliferation and lymphotoxin signaling
TRGV9	T cell receptor gamma variable 9	1.11729e-07	2.3088	0.00651908	Transmembrane signaling receptor activity
FGR	Tyrosine-protein kinase Fgr	1.71573e-08	2.29888	0.00100108	Regulate cell adhesion and migration
SPHK1	Sphingosine kinase 1	6.59149e-08	2.29262	0.00384594	Promotes activation of NF-kappa-B in response to TNF signaling leading to IL17 secretion
CCL5	C-C Motif Chemokine Ligand 5	1.41635e-44	2.20751	8.26399e-40	Activate chemokine receptors including CCR1, CCR3, CCR4 and CCR5
SLAMF7	Self-ligand receptor of the signaling lymphocytic activation molecule (SLAM) family member 7	1.29548e-12	2.14949	7.55873e-08	Signaling lymphocytic activation molecule (SLAM) receptor
CTSW	Cathepsin W (Lymphopain)	1.9839e-17	2.14944	1.15755e-12	Regulation of T-cell cytolytic activity
CCL3	C-C Motif Chemokine Ligand 3	1.01896e-10	2.11329	5.94532e-06	Binds and activates CCR1, CCR4 and CCR5
CLIC3	Chloride intracellular channel protein 3	3.83334e-18	2.05511	2.23664e-13	voltage-gated ion channel activity
TRGV2	T cell receptor gamma variable 2	1.23327e-08	2.04993	0.000719575	Transmembrane signaling receptor activity
TTC38	Tetratricopeptide repeat protein 38	5.6718e-11	2.04439	3.30933e-06	Protein binding
ADGRG1	Adhesion G-protein coupled receptor G1	3.3478e-07	2.03722	0.0195334	Receptor involved in cell adhesion and probably in cell-cell interactions
SLC15A4	Solute carrier family 15 member 4	4.73358e-09	2.0303	0.00027619	Proton-coupled amino-acid transporter Involved in the detection of microbial pathogens by toll-like receptors (TLRs) and NOD-like receptors (NLRs) in innate immune response
TRGC2	T cell receptor gamma constant 2	1.80638e-18	2.01269	1.05397e-13	Transmembrane signaling receptor activity
C1orf21	Cell Proliferation-Inducing Gene 13 Protein	8.48637e-09	2.00612	0.000495154	Cell proliferation, protein binding
Reduced expression in CD4+CD8+ DP cells
FOXP3	Forkhead box protein P3	2.50619e-07	-2.00184	0.0146229	Transcriptional regulator which is crucial for the development and inhibitory function of regulatory T-cells (Treg)
SGK1	Serine/threonine-protein kinase Sgk1	1.01276e-07	-2.01405	0.00590914	Cellular stress response
BEX3	Brain Expressed X-Linked 3	2.3936e-14	-2.03213	1.3966e-09	Cysteine-type endopeptidase activator activity involved in apoptotic process
CXCR5	C-X-C Motif Chemokine Receptor 5	1.86267e-08	-2.03864	0.00108681	C-C chemokine receptor activity involved in B-cell migration
RETREG1	Reticulophagy regulator 1	4.70493e-11	-2.04178	2.74518e-06	Endoplasmic reticulum-anchored autophagy receptor that mediates ER delivery into lysosomes
ZNF573	Zinc finger protein 573	1.71377e-07	-2.06137	0.00999934	Transcriptional regulation
PDE9A	High affinity cGMP-specific 3',5'-cyclic phosphodiesterase 9A	5.82592e-07	-2.1083	0.0339925	Involved in cGMP signaling transduction
FAM174B	Membrane protein FAM174B	2.69223e-09	-2.11443	0.000157084	Golgi structural protein
SCML1	Sex comb on midleg-like protein 1	3.47008e-07	-2.14961	0.0202469	Putative Polycomb group (PcG) protein, maintain the transcriptionally repressive state of homeotic genes throughout development
VIPR1	Vasoactive intestinal polypeptide receptor 1	2.57594e-10	-2.1932	1.50298e-05	Vasoactive intestinal polypeptide receptor activity
CITED4	Cbp/p300-interacting transactivator 4	5.1079e-09	-2.20276	0.00029803	Transcriptional coactivator for TFAP2/AP-2, regulation of gene expression during development and differentiation of blood cells, endothelial cells and mammary epithelial cells
GCNT4	Glucosaminyl (N-Acetyl) Transferase 4	5.85641e-11	-2.205	3.41704e-06	Mucin-type biosynthesis
LYPD3	Ly6/PLAUR domain-containing protein 3	2.28022e-10	-2.21207	1.33044e-05	Supports cell migration
TRBV7-1	T Cell Receptor Beta Variable 7-1	1.4573e-07	-2.21689	0.00850294	Non-functional open reading frame (ORF) of V region of the variable domain of T cell receptor (TR) beta chain
CA6	Carbonic Anhydrase 6	8.71389e-11	-2.22697	5.08429e-06	Carbonate dehydratase activity, protein binding
IL6R	Interleukin-6 receptor subunit alpha	3.32539e-08	-2.24693	0.00194026	Part of the receptor for interleukin 6
CMTM8	CKLF-like MARVEL transmembrane domain-containing protein 8	3.76355e-13	-2.2524	2.19592e-08	Protein binding
PLCL1	Phospholipase C Like 1	3.27679e-10	-2.25834	1.91191e-05	Phospholipase C activity
PLLP	Plasmolipin	1.67393e-09	-2.26134	9.76686e-05	Protein binding
ACTN1	Alpha-actinin-1	3.51794e-15	-2.27864	2.05261e-10	Cytoskeletal protein
CRB3	Crumbs Cell Polarity Complex Component 3	6.48027e-07	-2.29251	0.0378104	SH3 domain binding, cell polarity
LIMS2	LIM and senescent cell antigen-like-containing domain protein 2	5.9412e-08	-2.33565	0.00346651	Modulating cell spreading and migration
MAL	Mal, T Cell Differentiation Protein	2.99482e-18	-2.34245	1.74739e-13	Peptidase activator activity involved in apoptotic process
TCEA3	Transcription elongation factor A protein 3	2.11502e-10	-2.34558	1.23405e-05	Transcription regulation
SULT1B1	Sulfotransferase family cytosolic 1B member 1	5.81226e-07	-2.36006	0.0339128	Sulfotransferase activity
PTK2	Focal adhesion kinase 1	1.23696e-08	-2.37411	0.000721729	Regulating cell migration, adhesion
RGMB	Repulsive Guidance Molecule BMP Co-Receptor B	2.36683e-10	-2.37731	1.38097e-05	Repulsive guidance molecule (RGM) family, cell adhesion
TTC9	Tetratricopeptide repeat protein 9A	2.91568e-08	-2.39398	0.00170121	Protein binding
AXIN2	Axin-2	2.07889e-09	-2.40905	0.000121297	Inhibitor of the Wnt signaling pathway
AK5	Adenylate kinase isoenzyme 5	1.26093e-08	-2.46133	0.000735714	Nucleoside monophosphate (NMP) kinase
EPPK1	Epiplakin	2.57379e-07	-2.48165	0.0150173	Cytoskeletal linker protein
FHIT	Fragile Histidine Triad Diadenosine Triphosphatase	5.49248e-16	-2.50016	3.2047e-11	Induction of apoptosis
MMP28	Matrix metalloproteinase-28	5.53779e-08	-2.53023	0.00323113	Tissues homeostasis and repair, metalloendopeptidase activity
CELA1	Chymotrypsin-like elastase family member 1	1.03271e-09	-2.61976	6.02554e-05	Serine-type peptidase activity
ZNF563	Zinc finger protein 563	1.32294e-14	-2.63821	7.71897e-10	Transcriptional regulation
AKR1E2	Aldo-Keto Reductase Family 1 Member E2	1.15986e-10	-2.65645	6.76745e-06	Oxidoreductase activity
TSHZ2	Teashirt homolog 2	4.04615e-10	-2.66095	2.36081e-05	Transcriptional repressor involved in developmental processes
KCNQ1	Potassium voltage-gated channel subfamily KQT member 1	3.79012e-12	-2.6642	2.21142e-07	Voltage-gated ion channel activity
UBE2E2	Ubiquitin-conjugating enzyme E2 E2	5.275e-09	-2.69596	0.00030778	Involved in selective protein degradation
CCR7	C-C Motif Chemokine Receptor 7	4.82237e-35	-2.71302	2.81371e-30	Chemokine receptor activity
ANKS1B	Ankyrin repeat and sterile alpha motif domain-containing protein 1B	7.81648e-07	-2.73229	0.0456068	Ephrin receptor binding
FBLN7	Fibulin-7	6.01627e-13	-2.81445	3.51032e-08	Adhesion molecule
DISC1	Disrupted in schizophrenia 1 protein	8.45503e-14	-2.85179	4.93326e-09	Molecular adaptor activity
NHLRC4	NHL-repeat-containing protein 4	3.00813e-07	-2.89744	0.0175515	Ubiquitin protein ligase activity
GPR157	G-protein coupled receptor 157	2.27991e-08	-2.93655	0.00133026	Transmembrane signaling receptor activity
PRG4	Proteoglycan 4	4.63905e-10	-2.99013	2.70674e-05	Extracellular matrix structural constituent conferring compression resistance
ADTRP	Androgen-dependent TFPI-regulating protein	1.17725e-16	-3.01217	6.8689e-12	Hydrolyzes bioactive fatty-acid esters of hydroxy-fatty acids (FAHFAs)
GAL3ST4	Galactose-3-O-sulfotransferase 4	3.48453e-08	-3.05184	0.00203312	Galactosylceramide sulfotransferase activity
WNT7A	Protein Wnt-7a	3.88914e-15	-3.06934	2.2692e-10	Ligand for members of the frizzled family of seven transmembrane receptors that functions in the canonical Wnt/beta-catenin signaling pathway
VSIG1	V-set and immunoglobulin domain-containing protein 1	1.03393e-14	-3.09113	6.03268e-10	Protein binding
LRP6	Low-density lipoprotein receptor-related protein 6	8.48981e-07	-3.16593	0.0495355	Cell-surface coreceptor of Wnt/beta-catenin signaling
GPA33	Cell surface A33 antigen	1.00894e-18	-3.20748	5.88686e-14	Cell-cell recognition and signaling
CNN3	Calponin-3	2.63838e-13	-3.30933	1.53941e-08	Cytoskeletal protein involved in cell-cell adhesion, downregulated during dedifferentiation of vascular smooth muscle cell
GIPC3	PDZ domain-containing protein GIPC3	3.99556e-09	-3.41331	0.000233129	Protein binding
DCHS1	Protocadherin-16	6.31786e-10	-3.47131	3.68628e-05	Calcium-dependent cell-adhesion protein
EDAR	Tumor necrosis factor receptor superfamily member EDAR	6.61817e-16	-3.48365	3.8615e-11	Transmembrane signaling receptor activity
ANKRD55	Ankyrin repeat domain-containing protein 55	7.6955e-18	-3.80031	4.49009e-13	Protein binding
SDK2	Sidekick Cell Adhesion Molecule 2	6.36538e-12	-3.91268	3.71401e-07	Adhesion molecule
DACT1	Dapper homolog 1	1.90618e-08	-3.94103	0.0011122	Regulation of intracellular Wnt signaling pathways during development
NOG	Noggin	4.11622e-26	-4.26406	2.40169e-21	Cytokine binding, protein homodimerization activity
RNF175	RING finger protein 175	3.72842e-26	-5.17603	2.17542e-21	Ubiquitin protein ligase activity, protein binding
Log2FC, log2 fold change, FDR, false discovery rate, DE genes cut off: FDR < 0.05 and Log2FC >2, * Gene protein products with functional annotation information was extracted from UniProt Consortium.
